# Supplementary material for: Data Fusion Combining High-Resolution Mass Spectrometry and 1H-NMR Metabolomic Data with Gluten Protein Content to Assess the Impact of Agro-Sustainable Treatments on Durum Wheat
Source: Molecules. 2026 Mar 10;31(6):922. doi: 10.3390/molecules31060922 (PMC13029761; doi:10.3390/molecules31060922)
Supplement: Supplementary file 1 [file molecules-31-00922-s001.zip]

Archive with 1 entries (1 files):
- molecules-4151545-supplementary.pdf
